# Supplementary material for: HuR (ELAVL1) regulates the CCHFV minigenome and HAZV replication by associating with viral genomic RNA
Source: PLoS Negl Trop Dis. 2024 Sep 30;18(9):e0012553. doi: 10.1371/journal.pntd.0012553 (PMC11466401; doi:10.1371/journal.pntd.0012553)
Supplement: S1 Table — WT and mutant RAW264.7 cells were infected with 0.1 MOI HAZV and the virus titers in the supernatants were measured at 48 h post-infection. The virus titers of the mutant cells, gene name for target gRNA and clone number were listed. (XLSX) [file pntd.0012553.s001.xlsx]

## Sheet: Sheet1
			virus titer	sd	gene name(clone nb)
		control	4800000	1.28582e+06
	1	Raw #62	12200000		Zfp36l1(94_4)
	2	Raw #61	9800000		Zfp36l1(94_5)
	3	Raw #58	9400000		Zc3hav1l(89_5)
	4	Raw #10	9200000		Tiparp(43_2)
	5	Raw #4	8800000		Parp12(26_2)
	6	Raw #24	8800000		Zfp36l2(95_5)
	7	Raw #5	8400000		Parp12(26_7)
	8	Raw #6	7600000		Prr3(29_6)
	9	Raw #25	7600000		Zfp36l2(95_6)
	10	Raw #36	7400000		Mkrn1(19_7)
	11	Raw #47	7200000		Unk(53_6)
	12	Raw #29	6400000		Zgpat(99_19)
	13	Raw #16	6200000		Zc3h12d(65_14)
	14	Raw #22	6200000		Zc3h7b(83_3)
	15	Raw #48	6200000		Unk(54_3)
	16	Raw #26	6000000		Zfp36l3(98_4)
	17	Raw #1	5800000		Mbnl2(15_9)
	18	Raw #30	5800000		Zrsr1(103_6)
	19	Raw #17	5200000		Zc3h12d(65_15)
	20	Raw #57	5200000		Zc3hav1l(89_1)
	21	Raw #2	5000000		Mbnl3(18_2)
	22	Raw #52	4800000		Zc3h15(71_10)
	23	Raw #56	4800000		Zc3hav1(88_3)
	24	Raw #64	4800000		Lsm1
	25	Raw #8	4600000		Rbm26(33_1)
	26	Raw #9	4600000		Rbm26(33_4)
	27	Raw #18	4600000		Zc3h12d(65_21)
	28	Raw #63	4600000		Nop9
	29	Raw #66	4600000		Pum2(#2)
	30	Raw #23	4200000		Zc3h7b(84_1)
	31	Raw #14	4000000		Zc3h12a(59_1)
	32	Raw #27	3600000		Zfp36l3(98_5)
	33	Raw #31	3600000		Zrsr1(103_7)
	34	Raw #43	3600000		Rnf113a1(41_4)
	35	Raw #45	3600000		U2af1l4(51_6)
	36	Raw #49	3600000		Zc3h13(67_9)
	37	Raw #28	3400000		Zgpat(99_17)
	38	Raw #7	3200000		Prr3(29_8)
	39	Raw #50	3200000		Zc3h13(67_12)
	40	Raw #51	3200000		Zc3h15(71_1)
	41	Raw #15	3000000		Zc3h12a(60_2)
	42	Raw #21	3000000		Zc3h7a(82_5)
	43	Raw #55	3000000		Zc3hav1(87_6)
	44	Raw #3	2800000		Mbnl3(18_3)
	45	Raw #42	2800000		Rc3h2(40_6)
	46	Raw #60	2800000		Zfp36(92_1)
	47	Raw #65	2800000		Pum2(#1)
	48	Raw #11	2600000		Tiparp(43_9)
	49	Raw #38	2600000		Mkrn3(22_10)
	50	Raw #44	2600000		Rnf113a1(41_7)
	51	Raw #46	2600000		U2af1l4(52_1)
	52	Raw #59	2600000		Zfp36(91_1)
	53	Raw #13	2400000		Trmt1(48_12)
	54	Raw #32	2400000		Zrsr2(105_5)
	55	Raw #37	2400000		Mkrn3(21_8)
	56	Raw #53	2400000		Zc3h6(79_1)
	57	Raw #41	2200000		Rc3h2(39_4)
	58	Raw #20	2000000		Zc3h7a(81_1)
	59	Raw #39	1440000		Rc3h1(38_1)
	60	Raw #35	1120000		Mkrn1(19_2)
	61	Raw #67	1000000		HuR(KO10)
	62	Raw #68	1000000		HuR(KO31)
	63	Raw #40	960000		Rc3h1(38_10)
	64	Raw #12	920000		Trmt1(47_2)
	66	Raw #54	620000		Zc3h6(80_3)
