# Supplementary material for: HuR (ELAVL1) regulates the CCHFV minigenome and HAZV replication by associating with viral genomic RNA
Source: PLoS Negl Trop Dis. 2024 Sep 30;18(9):e0012553. doi: 10.1371/journal.pntd.0012553 (PMC11466401; doi:10.1371/journal.pntd.0012553)
Supplement: S2 Table — (XLSX) [file pntd.0012553.s002.xlsx]

## Sheet: Sheet1
primer for real-time PCR
	forward	reverse
18s	5'-tgacgtgccgcctggagaaa-3'	5'-agtgtagcccaagatgcccttcag-3'
Il6	5'-gtagctatagtactccagaagac-3'	5'-acgatgatgcacttgcagaa-3'
Ifnb	5'-atggtggtccgagcagagat-3'	5'-ccaccactcattctgaggca-3'
Tnf	5'-ctgtagcccacgtcgtagc-3'	5'-ttgagatccatgccgttg-3'
Cscl10	5'-ccatcagcaccatgaacccaagt-3'	5'-cactccagttaaggagcccttttagacc-3'
Il10	5'-tggcccagaaatcaaggagc-3'	5'-cagcagactcaatacacact-3'
Il12p40	5'-tggtttgccatcgttttgctg-3'	5'-acaggtgaggttcactgtttct-3'
Ccl2	5'-ctcagccagatgcagttaacgc-3'	5'-ggtgctgaagaccttagggcag-3'
Tgfb1	5'-agcccgaagcggacta-3'	5'-ttccacatgttgctccacac-3'
secNluc	5'-ttcggtccagttgccttctc-3'	5'-ctggacacacctccctgttc-3'
HAZV (strain JC280) S segment	5'-tggagaaaggatgtcggctt-3'	5'-attgatcactgtccctggca-3'
HAZV (strain JC280) M segment	5'-agcctacaccatgaccgttg-3'	5'-gctgtggactccgggtttta-3'
HAZV (strain JC280) L segment	5'-aaagctcaaccatctcgggg-3'	5'-gtcatgaagcggatcgttgc-3'
primer for reverse transcription
HAZV (strain JC280) S segment positive	5'-tctgcaccagtcaagatgct-3'
HAZV (strain JC280) S segment negative	5'-gaggtctggaatggttcgac-3'
HAZV (strain JC280) M segment positive	5'-ttcctggcgtgcattgctgc-3'
HAZV (strain JC280) M segment negative	5'-ggcagtgctactacaaccag-3'
HAZV (strain JC280) L segment positive	5'-tcactgcctgtataagctca-3'
HAZV (strain JC280) L segment negative	5'-gaccgtacagcaaggctgct-3'
