# Supplementary material for: HuR (ELAVL1) regulates the CCHFV minigenome and HAZV replication by associating with viral genomic RNA
Source: PLoS Negl Trop Dis. 2024 Sep 30;18(9):e0012553. doi: 10.1371/journal.pntd.0012553 (PMC11466401; doi:10.1371/journal.pntd.0012553)
Supplement: S1 Data — (XLSX) [file pntd.0012553.s003.xlsx]

## Sheet: Fig1A
	RAW264.7	PFU/mL					average	sd
	0h
	24h	140000	340000	540000	760000		445000	133010
	48h	840000	1260000	1800000	1600000		1375000	210297
	72h	260000	44000	3200000	320000		956000	750344
	MEF	PFU/mL
	0h
	24h	30000	280000	156000			155333	73530.2
	48h	960000	2200000	6800000			3320000	1.80993e+06
	72h	3000	22000	32000			19000	8665.25

## Sheet: Fig1D
HAZV	PFU/mL
							average	sd
0h	wt	0	0	0			0	0
	KO1	0	40	120			53.3333	35.9418
	KO2	40	0	100			46.6667	29.6072
24h	wt	140000	340000	540000	760000		445000	133010
	KO1	240000	400000	840000	680000		540000	135154
	KO2	200000	140000	400000	340000		270000	60277.1
48h	wt	1400000	4200000	1800000	1600000		2250000	655108
	KO1	1000000	200000	1400000	1800000		1100000	341565
	KO2	1000000	1000000	1200000	1200000		1100000	57735
72h	wt	260000	40000	3200000	400000		975000	745358
	KO1	24000	12000	22000	60000		29500	10500
	KO2	14000	16000	8000	14000		13000	1732.05
96h	wt	6800	10000	8000	13600		9600	1487.73
	KO1	3000	4000	3800	5600		4100	544.671
	KO2	1800	2200	1400	1200		1650	221.736
120h	wt	7000	4200	6000	8600		6450	921.502
	KO1	2800	2600	2400	3200		2750	170.783
	KO2	1200	1600	1400	2800		1750	359.398
TEBV	PUF/mL
							average	sd
0h	wt	0	0	0			0	0
	KO1	0	0	0			0	0
	KO2	0	0	0			0	0
24h	wt	6500	6500	6600			6533.33	33.9618
	KO1	4600	6300	7000			5966.67	726.02
	KO2	3700	4300	4300			4100	203.771
48h	wt	520000	730000	420000			556667	93070.2
	KO1	340000	630000	490000			486667	85311
	KO2	200000	110000	290000			200000	52941.2
72h	wt	11000	6000	6000			7666.67	1698.09
	KO1	1500000	900000	1700000			1.36667e+06	244902
	KO2	660000	480000	740000			626667	78333.3
96h	wt	190000	122000	32000			114667	46620.5
	KO1	64000	91000	32000			62333.3	17373.7
	KO2	104000	61000	54000			73000	15925.9
120h	wt	1400	34000	72000			35800	20784.9
	KO1	158000	13000	21000			64000	47943.9
	KO2	8200	7300	6600			7366.67	471.812
JEV	PUF/mL
							average	sd
0h	wt	0	0	0	200		50	50
	KO1	200	200	0	0		100	57.735
	KO2	200	0	0	200		100	57.735
24h	wt	32000	18000	40000	32000		30500	4573.47
	KO1	98000	64000	90000	64000		79000	8812.87
	KO2	24000	30000	46000	80000		45000	12556.5
48h	wt	12000	24000	40000	40000		29000	6806.86
	KO1	112000	72000	70000	136000		97500	16070.2
	KO2	60000	78000	74000	72000		71000	3872.98
72h	wt	0	0	0	0		0	0
	KO1	400	1000	200	0		400	216.025
	KO2	0	400	200	0		150	95.7427
96h	wt	0	0	0	0		0	0
	KO1	0	0	0	0		0	0
	KO2	0	0	0	0		0	0
120h	wt	0	0	0	0		0	0
	KO1	0	0	0	0		0	0
	KO2	0	0	0	0		0	0

## Sheet: Fig1E
HAZV	copy number/1 ug RNA					average	sd
wild	1.10556e+09	9.6315e+08	1.01794e+09	1.10556e+09		1.04805e+09	3.50357e+07
KO1	9.44391e+08	8.46548e+08	9.90026e+08	8.93035e+08		9.185e+08	3.11072e+07
KO2	7.76668e+08	8.04998e+08	8.21208e+08	7.10986e+08		7.78465e+08	2.43029e+07

## Sheet: Fig2A
gene expression relateve to WT/non-infected control
	Ifnb	Il6	Tnf	Cxcl10	Il10	Il12p40	Ccl2	Tgfb
WT/non-infected control	1.07808	0.0692662	1	1	1	1	1	1
	1	1	0.811266	0.857169	1.86284	0.0751612	1.24097	0.902484
	1.18589	1.1654	1.18097	1.23052	3.58106	40.455	1.57033	1.29086
KO1/non-infected control	0.53583	0.653229	0.484942	0.561399	1.32159	3.27919	0.0892254	0.998563
	0.847938	4.42278	0.669992	0.602257	2.95332	5.07794	0.131115	1.29823
	1.31298	0.610641	0.643553	0.61791	2.19322	0.185046	0.0932211	1.2241
KO2/non-infected control	0.925129	0.253919	0.552261	0.974809	1.5916	1.70113	0.101466	1.04455
	0.901049	7.85968	0.750411	1.44396	1.71053	3.05082	0.159422	1.6794
	0.986769	0.189666	0.723784	1.38281	1.72495	24.392	0.142597	1.53808
WT/1 MOI HAZV	115.922	316.061	2.83558	39.5769	2.25236	75.6869	4.906	1.21524
	91.5331	385.867	2.10376	34.0838	1.86343	2.53046	4.03259	1.20622
	81.6496	272.308	2.08641	28.7974	1.7792	1.67127	2.46743	0.98215
KO1/1 MOI HAZV	14.0709	25.4935	0.852428	2.63118	1.39502	112.635	0.0832178	0.986065
	12.3734	51.5656	0.807794	1.98336	0.982272	7.33574	0.131681	1.11906
	9.24126	52.0908	0.639973	1.0988	0.599307	18.6477	0.0789558	0.777026
KO2/1 MOI HAZV	49.9709	95.1745	1.19515	14.362	1.66998	22.9038	0.188409	1.09329
	40.8534	107.112	0.987665	10.5449	0.0519105	41.4584	0.227429	0.992501
	45.2685	53.3866	1.19645	13.2352	0.379043	6.89788	0.138607	1.10857
WT/UV-treated HAZV	4.4643	9.85037	1.32595	1.39014	4.19261	5.17773	2.82612	2.56666
	4.8149	20.5275	1.3535	1.41495	6.21809	15.7286	3.76219	2.48345
	3.57475	23.2003	1.38874	1.60029	4.40363	15.839	3.12728	2.28502
KO1/UV-treated HAZV	11.3739	32.7011	1.18424	0.726483	3.38483	2.9256	0.834955	2.22029
	7.19303	10.1976	1.00713	0.693749	3.53767	11.9786	0.624811	1.22124
	19.3287	24.8982	2.129	1.41035	6.61923	36.1381	0.90981	2.88253
KO2/UV-treated HAZV	29.3931	17.8746	1.50352	1.84681	3.94702	12.3505	0.96493	1.87394
	16.9885	10.785	0.829893	1.03121	1.02988	5.36154	0.470167	1.22353
	13.9549	1.44795	0.973751	1.13516	0.890006	3.71411	0.523937	1.77946
average
	Ifnb	Il6	Tnf	Cxcl10	Il10	Il12p40	Ccl2	Tgfb
WT/non-infected control	1.08799	0.744888	0.997412	1.02923	2.14797	13.8434	1.27043	1.06445
KO1/non-infected control	0.898917	1.89555	0.599495	0.593855	2.15604	2.84739	0.10452	1.17363
KO2/non-infected control	0.937649	2.76775	0.675485	1.26719	1.67569	9.71466	0.134495	1.42067
WT/1 MOI HAZV	96.3681	324.746	2.34191	34.1527	1.965	26.6296	3.80201	1.13454
KO1/1 MOI HAZV	11.8952	43.05	0.766732	1.90445	0.992198	46.2061	0.0979516	0.960718
KO2/1 MOI HAZV	45.3643	85.2244	1.12642	12.714	0.70031	23.7533	0.184815	1.06479
WT/UV-treated HAZV	4.28465	17.8594	1.35606	1.46846	4.93811	12.2485	3.23853	2.44504
KO1/UV-treated HAZV	12.6319	22.599	1.44012	0.943527	4.51391	17.0141	0.789859	2.10802
KO2/UV-treated HAZV	20.1122	10.0358	1.10239	1.33773	1.95563	7.14205	0.653011	1.62564
sd
	Ifnb	Il6	Tnf	Cxcl10	Il10	Il12p40	Ccl2	Tgfb
WT/non-infected control	0.0549074	0.347601	0.108744	0.110815	0.772906	13.5594	0.168414	0.118852
KO1/non-infected control	0.230045	1.2875	0.0588725	0.017163	0.480293	1.4558	0.0135987	0.0918102
KO2/non-infected control	0.0260063	2.59403	0.0632605	0.150029	0.0430472	7.48757	0.0175383	0.196066
WT/1 MOI HAZV	10.3765	33.6915	0.251538	3.17063	0.148472	24.9924	0.726782	0.0776762
KO1/1 MOI HAZV	1.44122	8.94508	0.065895	0.452491	0.234087	34.0037	0.0172284	0.101424
KO2/1 MOI HAZV	2.68203	16.5947	0.0706871	1.15364	0.503258	10.1741	0.0261882	0.0370969
WT/UV-treated HAZV	0.376055	4.15504	0.018514	0.0675544	0.655002	3.60216	0.281085	0.0851139
KO1/UV-treated HAZV	6.5389	4.32511	0.330688	0.342454	0.984432	8.1426	0.107381	0.492338
KO2/UV-treated HAZV	4.8114	4.84641	0.208682	0.261135	1.0153	2.6972	0.159685	0.206723

## Sheet: Fig2B
		Copy number / 1ug RNA				average	sd
	WT/non-infected control	118178	291861	270293		226777	55686.1
	KO1/non-infected control	267817	194674	267226		243239	24740.7
	KO2/non-infected control	231971	244771	202733		226491	12675.3
	WT/1 MOI HAZV	1.58013e+08	1.40101e+08	1.64386e+08		1.54167e+08	7.40654e+06
	KO1/1 MOI HAZV	1.68909e+08	1.59585e+08	1.73678e+08		1.67391e+08	4.21639e+06
	KO2/1 MOI HAZV	1.48024e+08	1.35712e+08	1.36131e+08		1.39956e+08	4.112e+06
	WT/UV-treated HAZV	922724	616209	556979		698637	115477
	KO1/UV-treated HAZV	612366	793365	756912		720881	56310.5
	KO2/UV-treated HAZV	955058	1.05605e+06	941389		984164	36838.6

## Sheet: Fig2C
			IL-6 (ng/mL)				average	sd
		WT	0.000311111	0	0.000222222		0.000177778	9.42628e-05
		KO1	0.000266667	0.000377778	0.000666667		0.000437037	0.000121458
		KO2	0	0	0.000266667		8.88889e-05	9.05647e-05
		WT / 9h 1MOI HAZV	4.44444e-05	8.88889e-05	0.000355556		0.000162963	9.89788e-05
		KO1 / 9h 1MOI HAZV	0.000355556	0.000688889	0.000533333		0.000525926	9.81118e-05
		KO2 / 9h 1MOI HAZV	4.44444e-05	0.000133333	0.000377778		0.000185185	0.000101535
		WT / 24h 1MOI HAZV	0.0127105	0.012549	0.0161015		0.013787	0.00118002
		KO1 / 24h 1MOI HAZV	0.00918108	0.00809689	0.00904268		0.00877355	0.000347106
		KO2 / 24h 1MOI HAZV	0.00899654	0.00828143	0.00901961		0.00876586	0.000246874

## Sheet: Fig2F
	Ifnb lusiferase activity(firefly/renilla)								average	sd
	WT	0.0176763	0.0146089	0.0170679	0.0198085	0.0165816	0.0198732		0.0176027	0.000826151
	KO1	0.00877483	0.00970791	0.00872463	0.00907748	0.0105612	0.0105856		0.00957195	0.000348842
	KO2	0.000568263	0.000490288	0.000439727	0.000659961	0.000540583	0.00051692		0.000535957	3.07516e-05
	WT/1 MOI HAZV	0.0805352	0.0857599	0.0866998	0.0669698	0.0759012	0.0803192		0.0793642	0.00297019
	KO1/1 MOI HAZV	0.0467902	0.0482992	0.0435432	0.0411222	0.0394031	0.0405915		0.0432916	0.00147195
	KO2/1 MOI HAZV	0.00715641	0.00605142	0.00603141	0.00721752	0.00618822	0.00638511		0.00650502	0.000222731
	WT/ poly(I:C)	0.184389	0.232072	0.15748	0.186589	0.212778	0.156192		0.18825	0.0123145
	KO1/poly(I:C)	0.107108	0.0820519	0.126829	0.101464	0.0748632	0.129436		0.103626	0.00919004
	KO2/poly(I:C)	0.0217988	0.0297579	0.030471	0.0200478	0.0301347	0.0305034		0.0271189	0.00198298

## Sheet: Fig2G
	ISRE lusiferase activity(firefly/renilla)					average	sd
	WT	0.00144852	0.00151969	0.00109783		0.00135535	0.000225837
	KO1	0.000667157	0.000527883	0.00055191		0.000582317	7.44494e-05
	KO2	0.000280191	0.00025952	0.000299874		0.000279862	2.0179e-05
	WT/1 MOI HAZV	0.00868702	0.00835657	0.0080449		0.00836283	0.000321102
	KO1/1 MOI HAZV	0.00369496	0.00253832	0.00269253		0.00297527	0.000628024
	KO2/1 MOI HAZV	0.00342369	0.00213391	0.00342954		0.00299571	0.000746348
	WT/ poly(I:C)	0.278866	0.340569	0.241834		0.28709	0.0498786
	KO1/poly(I:C)	0.0987926	0.0580967	0.0334518		0.063447	0.0329974
	KO2/poly(I:C)	0.0426843	0.038011	0.0327578		0.0378177	0.00496607

## Sheet: Fig3A
	Ifnb expression (relative to non-infected WT)					average	sd
	WT	1	0.85347	2.05831		1.30393	0.386711
	WT/1 MOI HAZV	1604.9	1282.66	1791.86		1559.81	151.515
	Rig-i/Mda5 KO	0.472707	0.718485	1.73914		0.976778	0.395039
	Rig-i/Mda5 KO/1 MOI HAZV	0.646972	0.777402	1.47481		0.966394	0.261826
	IPS1 KO	1.09226	0.897622	0.734147		0.908009	0.10546
	IPS1 KO/1 MOI HAZV	4.16743	0.870071	1.01208		2.01653	1.09652
	Tbk1/Ikk-i KO	0.057625	0.0790437	0.155694		0.0974541	0.0303302
	Tbk1/Ikk-i K/1 MOI HAZV	0.0733085	0.106504	0.120353		0.100055	0.0142213
	Tnf expression (relative to non-infected WT)					average	sd
	WT	0.989814	1	1.48753		1.15912	0.167331
	WT/1 MOI HAZV	501.027	314.942	573.69		463.22	78.5018
	Rig-i/Mda5 KO	2.05974	2.272	3.09374		2.47516	0.321243
	Rig-i/Mda5 KO/1 MOI HAZV	3.40639	3.57415	3.68272		3.55442	0.0818951
	IPS1 KO	0.181829	0.124342	0.0959518		0.134041	0.0257367
	IPS1 KO/1 MOI HAZV	0.0920725	0.188864	0.0307296		0.103889	0.0468979
	Tbk1/Ikk-i KO	6.77077	5.66229	3.85769		5.43025	0.864905
	Tbk1/Ikk-i K/1 MOI HAZV	9.28937	6.86408	4.25477		6.80274	1.48109
	Il6 expression (relative to non-infected WT)					average	sd
	WT	1	0.915087	1.08668		1.00059	0.0504704
	WT/1 MOI HAZV	1097.89	740.982	1262.8		1033.89	156.901
	Rig-i/Mda5 KO	0.432453	0.461403	0.781027		0.558294	0.113785
	Rig-i/Mda5 KO/1 MOI HAZV	2.94649	3.19453	4.04784		3.39628	0.33984
	IPS1 KO	17.0631	9.60679	10.0311		12.2337	2.46342
	IPS1 KO/1 MOI HAZV	132.727	41.9012	48.5388		74.3889	29.7829
	Tbk1/Ikk-i KO	0.000398239	0.00160092	0.0010587		0.00101929	0.000354299
	Tbk1/Ikk-i K/1 MOI HAZV	0.0036162	0.0260916	0.00349912		0.011069	0.00765301

## Sheet: Fig3B
		PFU/mL				average	sd
	WT / cont.	2400000	6600000	8000000		5.66667e+06	1.71431e+06
	WT / pre-poly(I:C)	12000	12000	32000		18666.7	6792.36
	Rig-i/Mda5 KO / cont.	8000000	6200000	7000000		7.06667e+06	530500
	Rig/MDA5 KO / pre-poly(I:C)	4600000	9200000	5000000		6.26667e+06	1.49894e+06
	IPS1 KO / cont.	3200000	5800000	3600000		4200000	823529
	IPS1 KO / pre-poly(I:C)	7800000	8600000	800000		5.73333e+06	2.52416e+06
	Tbk1/Ikk-i KO / cont.	8400000	4800000	8800000		7.33333e+06	1.2959e+06
	Tbk1/Ikk-i KO / pre-poly(I:C)	6800000	1200000	2400000		3.46667e+06	1.73438e+06

[truncated: 25 more sheets: Fig3C, Fig3D, Fig3E, Fig4A, Fig4B, Fig4C, Fig4D, Fig4F, Fig4H, Fig4I, Fig5A, Fig5B, Fig5C, Fig5D, Fig5F, Fig5G, Fig5H, Fig5I, Fig5J, Sup Fig1 …]
